# Supplementary material for: No Evidence for a Second Evolutionary Stratum during the Early Evolution of Mammalian Sex Chromosomes
Source: PLoS One. 2012 Oct 19;7(10):e45488. doi: 10.1371/journal.pone.0045488 (PMC3477149; doi:10.1371/journal.pone.0045488)
Supplement: Table S1 — Accession number of nucleotide sequences used in this study. (XLSX) [file pone.0045488.s005.xlsx]

## Sheet: table S1
humans	chromosomal location	stratum	reference	opossums	chromosomal location			Eutherians								Marsupials		Orthologous genes
GYG2 (ENSG00000056998)	X:2746863-2800859	4	Lahn and Page 1999	ENSMODG00000000060 (ENSMODG00000000060)	7:47119939-47161669			humans (Hosa)	mice (Mumu)	cats (Feca)	dogs (Cafa)	cows (Bota)	marmosets (Caja)	horses (Eqca)	elephants (Loaf)	opossums (Modo)	others	platypuses (Orna)	chickens (Gaga)
ARSD (ENSG00000006756)	X:2822011-2847392	4	Lahn and Page 1999	ARSD (ENSMODG00000000049)	7:47046839-47075941		UBE1X	NM_003334	NM_009457	EU879978	ENSCAFG000000149	XM_001520965	-	-	-	XM_001363136	-	XM_001520965	XM420609
ARSE (ENSG00000157399)	X:2852857-2882311	4	Lahn and Page 1999	ARSE (ENSMODG00000000044)	7:46985689-47018873				NC_000086.6: 20235547-20260305
ARSF (ENSG00000062096)	X:2959512-3030767	4	Skaletsky et al 2003	ARSF (ENSMODG00000025479)	7:46808022-46860449		UBE1Y	-	AF150963	DQ329521	-	FJ959389	-	-	-	-	X68940/red kangaroo (Maru)
MXRA5/ADLICAN (ENSG00000101825)	X:3226606-3264684	4	Skaletsky et al 2003	MXRA5 (ENSMODG00000000020)	7:46441638-46471702				NC_000087.6: 155156-180667
PRKX (ENSG00000183943)	X:3522411-3631649	4	Lahn and Page 1999	LOC100009830 XM_001362299.1 (ENSMODG00000000005)	7:45783562-45973283		SMCX	NM_001146702	AF127245.1	EU879976	NM_001048032	XM_002700121	-	-	ENSLAFG00000000303	ENSMODG00000009765	-	XM_001506932	-
NLGN4X (ENSG00000146938)	X:5758678-6146904	4	Lahn and Page 1999	ENSMODG00000017519 (ENSMODG00000017519)	7:38885072-39215410			NC_000023.10: 53220503-53254604
STS (ENSG00000101846)	X:7137497-7272851	4	Skaletsky et al 2003	LOC100032212 XM_001381242.1 (ENSMODG00000017503)	7:37024439-37125870		SMCY	NM_004653	AF127244.1	EU879977	NM_001113458/DQ156494.1	-	-	-	-	XM_001364144	-
VCX (ENSG00000182583)	X:7810303-7812184	4	Skaletsky et al 2003	No homologues	-			NC_000024.9: 21867301-21906825
KAL1 (ENSG00000011201)	X:8496915-8700227	4	Lahn and Page 1999	KAL1 (ENSMODG00000017475)	7:34572132-34793913		RPS4X	NM_001007	NM_009094	EU879986.1	XM_537399	NM_001035445	XM_002762988	-	-	AF051136	ENSMEUG00000007969/wallabies (Maeu)	XM_001510756	NM_205108
TBL1X (ENSG00000101849)	X:9431335-9687780	4	Skaletsky et al 2003	ENSMODG00000017467 (ENSMODG00000017467)	7:33047290-33069728		RPS4Y	RPS4Y1 (XM_001510756)	-	-	-	-	FJ527003	-	-	AF051137	-
GPR143/OA1 (ENSG00000101850)	X:9693386-9754337	4	Skaletsky et al 2003	GPR143 (ENSMODG00000017452)	7:32947332-33001610			RPS4Y2 (ENSG00000157828)
SHROOM2/APXL (ENSG00000146950)	X:9754496-9917483	4	Skaletsky et al 2003	SHROOM2 (ENSMODG00000017449)	7:32687003-32760832		XKRX	NT_086915: 238884-240414	NM_183319.2	ENSFCAG00000007003	ENSCAFG00000017579	XM_002699816.1	-	-	-	ENSMODG00000011758	ENSMEUG00000010773/wallabies (Maeu)	-	XM_001234325.1
AMELX (ENSG00000125363)	X:11311533-11318881	3	Lahn and Page 1999	AMEL_MONDO (ENSMODG00000017370)	7:30712142-30715587		XKRY	XKRY1 (NT_011875: 6081676-6083256)	-	-	-	-	-	-	-	-	-
TMSB4X/TB4X (ENSG00000205542)	X:12993226-12995346	3	Lahn and Page 1999	LOC100017869 (ENSMODG00000017326)	7:28385814-28386554			XKRY2 (NT_011875: 6448145-6449725)
OFD1 (ENSG00000046651)	X:13752832-13787480	3	Skaletsky et al 2003	OFD1 (ENSMODG00000017308)	7:27030190-27332110			XKRY3 (NT_011875: 6820619-6822204)
CXorf15 (ENSG00000086712)	X:16804550-16862642	3	Skaletsky et al 2003	ENSMODG00000017162 (ENSMODG00000017162)	7:22857309-22901405			XKRY4 (NT_011875: 7123594-7125179)
EIF1AX (ENSG00000173674)	X:20142636-20159962	3	Lahn and Page 1999	EIF1AX (ENSMODG00000008104)	4:48149768-48307513			XKRY5 (NT_011903: 1910506-1912104)
ZFX (ENSG00000005889)	X:24167290-24234206	3	Lahn and Page 1999	O19019_MONDO (ENSMODG00000007512)	4:42457713-42507393			XKRY6 (NT_011903: 2111515-2113110)
BCOR (ENSG00000183337)	X:39909068-40036582	3	Skaletsky et al 2003	BCOR (ENSMODG00000021102)	4:24014261-24049832			XKRY7 (NT_011903: 3946439-3948034)
USP9X/DFFRX (ENSG00000124486)	X:40944888-41092185	3	Lahn and Page 1999	LOC100017331 XM_001366565.1 (ENSMODG00000021098)	4:22456254-22624222			XKRY8 (NT_011903: 4147409-4149006)
DDX3X/DBX (ENSG00000215301)	X:41192651-41223725	3	Lahn and Page 1999	ENSMODG00000021097 (ENSMODG00000021097)	4:22331869-22343917		RBMX	NM_002139	NM_001166623	-	XM_861341	NM_001172039.1	-	-	-	-	AF034741.1/wallabies (Maeu)	XM_001510739.1	EU477531.1
CASK (ENSG00000147044)	X:41374187-41782716	3	Lahn and Page 1999	CASK (ENSMODG00000021095)	4:21956848-22098059		RBMY	RBMY1A1/C (NM_005058)	NM_011253	-	-	GU304599.1	-	-	-	-	U79565/wallabies (Maeu)
KDM6A/UTX (ENSG00000147050)	X:44732423-44971847	3	Lahn and Page 1999	ENSMODG00000021087 (ENSMODG00000021087)	4:17894017-18145835			RBMYB (NM_001006121)
UBA1/UBE1X (ENSG00000130985)	X:47050260-47074527	2	Lahn and Page 1999	UBA1/UBE1X (ENSMODG00000010677)	X:71766253-71772564			RBMYD (NM_001006120)
TSPYL2/TSPX (ENSG00000184205)	X:53111549-53117722	2	Ross et al 2005	No homologues	-			RBMYE (NM_001006118)
KDM5C/SMCX (ENSG00000126012)	X:53221334-53254604	2	Lahn and Page 1999	ENSMODG00000009765 (ENSMODG00000009765)	X:72253803-72268150			RBMYF/J (NM_152585)
RPS4X (ENSG00000198034)	X:71475529-71497150	1	Lahn and Page 1999	RPS4X ( AF051136)	X:72,644,966-72,647,168			RBMYH (NM_005404)
XKRX (ENSG00000182489)	X:100168431-100184422	1	Calenda et al 2006, Bhowmick, Satta and Takahata 2007	XKRX (ENSMODG00000011758)	X:79079670-79091457		SOX3	NM005634	NM_009237	-	XM_549298.2	-	-	-	ENSLAFG00000030155	XM_001367288	S69429/stripe-faced dunnarts (Smma)	-	NM_204195
ATRX (ENSG00000085224)	X:76760359-77041719	1	Pask, Renfree and Graves 2000	ATRX (ENSMODG00000003920)	X:55899689-56064095		SRY	NM003140	NM_0115664	NM_001009240	AF107021.1	NM_001014385	-	NM_001081810	AF180946.1	-	S46279/stripe-faced dunnarts (Smma)
PHF6 (ENSG00000156531)	X:133507283-133562820	-	Murtagh et al. 2012	Phf6 (ENSMUSG00000025626)	X:50265443-50310120		HSFX	HSFX1 (NM_016153)	-	ENSFCAG00000003179	XM_549326.2	XR_084125.1	-	ENSECAG00000000093	-	XM_001376255	-	XM_001512596.1	-
RBMX (ENSG00000147274)	X:135951351-135962884	1	Lahn and Page 1999	LOC100018457(XM_001367159)	X:43,223,530-43,229,287			HSFX2 (NM_001164415)
SOX3 (ENSG00000134595)	X:139585152-139587225	1	Lahn and Page 1999	SOX3 (ENSMODG00000013932)	X:46390512-46391381		HSFY	HSFY1 (NM_033108)	NM_027661.2 (chr 1)	NM_001040123	-	gi|297469658:136-1389	-	-	-	-	-
HSFX1 (ENSG00000171116)	X:148855726-148858525	1	Ross et al 2005	LOC100025313/HSFX (NC_008809.1)	X:39012085-39014573			HSFY2 (NM_153716)
HSFX2 (ENSG00000171129)	X:148674172-148676974	1	Ross et al 2005				ATRX	NM_138270.2	NM_009530.2	-	XM_538084.2	XM_002699982.1	-	-	ENSLAFG00000020570	AY445510	gi|46487452:58-7452	ENSOANG00000002389	-
RPL10 (ENSG00000147403)	X:153618315-153637504	-	Murtagh et al. 2012	XM_001362617.1 (ENSMODG00000008731)	X:3165612-3191300		ATRY	-	-	-	-	-	-	-	-		gi|71277006:378-5693
KDM5D/SMCY (ENSG00000012817)	Y:21865751-21906825:-1	2	Lahn and Page 1999				TSPX	NM_022117	NM_029836	ENSFCAG00000008997	gi|74007443:120-2258	gi|297469968:115-2256	-	-	-	-	-	-	-
RPS4Y1 (ENSG00000129824)	Y:2709527-2734997:1	1	Lahn and Page 1999				TSPY	TSPY1 (NT_011878: 13242-16035)	NC_000087.6: 392207..395311	DQ329519.1	-	XM_001250467.2	-	-	-	-	-
XKRY (ENSG00000244646)	Y:20290496-20298913:1	1	Calenda et al 2006, Bhowmick, Satta and Takahata 2007					TSPY2 (NT_011878: 415676-416022)
XKRY (ENSG00000250868)	Y:19880862-19889280:-1	1	Calenda et al 2006, Bhowmick, Satta and Takahata 2007					TSPY3 (NT_011896: 4905332-4908114)
RBMY1A1 (ENSG00000234414)	Y:23673258-23711212:1	1	Lahn and Page 1999					TSPY4 (NT_086998: 210118-212931)
RBMY1B (ENSG00000242875)	Y:23673224-23687672:1	1	Lahn and Page 1999					TSPY5 (NT_086998: 230451-233246)
RBMY1D (ENSG00000244395)	Y:24026223-24040673:-1	1	Lahn and Page 1999					TSPY6 (NT_086998: 250730-253524)
RBMY1E (ENSG00000242389)	Y:24026223-24064214:-1	1	Lahn and Page 1999					TSPY7 (NT_086998: 271075-273870)
RBMY1F (ENSG00000169800)	Y:24314689-24329129:-1	1	Lahn and Page 1999					TSPY8 (NT_011878: 33554-36367)
RBMYH (NM_005404)	Y: 23655305..23664223	1	Lahn and Page 1999					TSPY9 (NT_011878: 53837-56649)
SRY (ENSG00000184895)	Y:2654896-2655740:-1	1	Lahn and Page 1999					TSPY10 (NT_011878: 74167-76962)
HSFY1 (ENSG00000172468)	Y:20708557-20750849:1	1	Ross et al 2005					TSPY11 (NT_011878: 94349-97159)
HSFY2 (ENSG00000169953)	Y:20893326-20935621:-1	1	Ross et al 2005					TSPY12 (NT_011878: 451744-454722)
								TSPY13 (NT_011878: 612690-615483)
								TSPY14 (NT_011875: 9730806-9733558)
